# Supplementary material for: Isolation of Scalarane-Type Sesterterpenoids from the Marine Sponge Dysidea sp. and Stereochemical Reassignment of 12-epi-Phyllactone D/E
Source: Mar Drugs. 2021 Nov 9;19(11):627. doi: 10.3390/md19110627 (PMC8624410; doi:10.3390/md19110627)
Supplement: Supplementary file 1 [file marinedrugs-19-00627-s001.zip]

Archive with 2 entries (2 files):
- SI-MD-NMR Spectra-revision.pdf
- SI-MD-revision.pdf
